# Supplementary material for: Relationship between visual function and cognitive function in the elderly: A cross-sectional observational study
Source: PLoS One. 2020 May 19;15(5):e0233381. doi: 10.1371/journal.pone.0233381 (PMC7236991; doi:10.1371/journal.pone.0233381)
Supplement: S1 Data — (XLSX) [file pone.0233381.s001.xlsx]

## Sheet: RawData34cases
																													mmse1+2	mmse3	mmse4	mmse5	mmse6-10	mmse11
ID	Indication	N0MCI1	yo	M/F	R/L	preVA	BCVA	sVA	FVA	VMR	FVAsd	responsee time	blink	BUT	Schirmer	HOA6	MMSE	mmse1	mmse2	mmse3	mmse4	mmse5	mmse6	mmse7	mmse8	mmse9	mmse10	mmse11	Orientation	Registration	Attention	Recall	Language	Copying
N1	1	0	70	F	R	0.05	-0.08	0.10625	0.21	0.96	0.04	1.29	0	8	10	0.63	28	4	5	3	5	2	2	1	3	1	1	1	0.9	1	1	0.67	1	1
N1			70	F	L		0.15	0.292233	0.22	1.03	0.064	1.37	1	4	13	1.733	28
N2	1	0	72	M	L	0	-0.08	-0.0920792	-0.12	1.01	0.01	1.4	1	9	3	0.61	28	5	5	3	4	2	2	1	3	1	1	1	1	1	0.8	0.67	1	1
N3	1	0	72	M	R	0.52	-0.08	-0.0755102	-0.02	0.98	0.02	1.7	0	10	15	0.62	28	5	5	3	5	1	2	1	3	1	1	1	1	1	1	0.33	1	1
N3			72	M	L		-0.08	-0.0745098	-0.13	1.02	0.013	1.62	0	10	10	0.498	28
N4	1	0	74	F	R	0.05	-0.08	-0.0708333	0.04	0.96	0.02	1.6	8	9	11	0.52	30	5	5	3	5	3	2	1	3	1	1	1	1	1	1	1	1	1
N4			74	F	L		-0.08	-0.0959184	-0.04	0.98	0.008	1.28	3	6	26	0.645	30
N5	1	0	82	F	R	0.05	-0.08	0.0939394	0.12	0.99	0.02	1.49	21	6	4	1.24	30	5	5	3	5	3	2	1	3	1	1	1	1	1	1	1	1	1
N5			82	F	L		-0.08	0.0956044	0.33	0.91	0.033	1.34	26	4	6	1.753	30
N6	1	0	82	F	R	0.15	-0.08	0.0980583	0.02	1.03	0.04	1.45	5	8	12	0.83	29	5	5	3	5	2	2	1	3	1	1	1	1	1	1	0.67	1	1
N6			82	F	L		-0.08	0.0980583	0.02	1.03	0.026	1.4	7	10	13	1.133	29
N7	2		68	F	L		0.1	0.102174	0.31	0.92	0.037	1.5	10	2	11	1.033	30
N8	1	0	81	M	R	0.52	0	0.00612245	0.06	0.98	0.02	1.68	2	10	17	0.66	28	5	4	3	5	2	2	1	3	1	1	1	0.9	1	1	0.67	1	1
N8			81	M	L		-0.08	-0.0653061	-0.01	0.98	0.021	1.26	0	10	9	0.669	28
N9	1	0	73	M	R	0.1	0	-0.00103093	0.08	0.97	0.03	1.55	0	10	7	0.65	29	5	5	3	5	2	2	1	3	1	1	1	1	1	1	0.67	1	1
N9			73	M	L		-0.08	-0.0894737	0.05	0.95	0.026	1.5	0	10	6	0.689	29
N10	1	0	67	F	L	0.4	-0.08	-0.0878788	-0.06	0.99	0.01	1.39	8	8	8	0.88	30	5	5	3	5	3	2	1	3	1	1	1	1	1	1	1	1	1
N11	1	1	68	F	R	1	-0.08	-0.0765957	0.09	0.94	0.04	1.42	3	5	8	0.94	23	4	4	3	3	0	2	1	3	1	1	1	0.8	1	0.6	0	1	1
N11			68	F	L		-0.08	-0.07	-0.07	1	0.013	1.41	3	10	11	0.885	23
N12	1	1	67	F	R	0.3	-0.08	-0.0765957	0.09	0.94	0.04	1.5	11	4	19	0.69	26	5	5	3	1	3	2	1	3	1	1	1	1	1	0.2	1	1	1
N12			67	F	L		-0.08	-0.0676768	-0.04	0.99	0.022	1.64	9	4	6	0.861	26
N13	1	0	70	M	R	0.1	-0.08	-0.0731959	0.01	0.97	0.02	1.46	4	9	20	0.54	30	5	5	3	5	3	2	1	3	1	1	1	1	1	1	1	1	1
N13			70	M	L		-0.08	-0.07	-0.07	1	0.027	1.33	3	7	20	0.803	30
N14	1	0	68	F	R	-0.08	-0.08	0.105941	0.08	1.01	0.02	1.57	3	3	4	0.58	30	5	5	3	5	3	2	1	3	1	1	1	1	1	1	1	1	1
N14			68	F	R		-0.08	0.09	0.09	1	0.016	1.51	0	5	2	0.61	30
N15	1	1	64	M	L	0.3	0	-0.00526316	0.13	0.95	0.03	1.53	6	4	7	0.45	26	5	4	3	3	2	2	1	3	1	1	1	0.9	1	0.6	0.67	1	1
N16	1	0	72	F	R	0	-0.08	0.0962264	-0.06	1.06	0.06	1.33	4	7	9	1.04	28	5	5	3	3	3	2	1	3	1	1	1	1	1	0.6	1	1	1
N16			72	F	L		-0.08	0.1	-0.03	1.05	0.039	1.3	5	5	15	0.832	28
N17	1	0	71	M	R	-0.08	-0.08	-0.0777778	-0.05	0.99	0.02	1.17	5	6	7	0.77	30	5	5	3	5	3	2	1	3	1	1	1	1	1	1	1	1	1
N17			71	M	L		-0.08	-0.0821782	-0.11	1.01	0.024	1.2	5	5	3	0.701	30
N18	1	0	72	F	R	0.1	-0.08	0.0962264	-0.06	1.06	0.05	1.4	16	5	16	0.82	30	5	5	3	5	3	2	1	3	1	1	1	1	1	1	1	1	1
N18			72	F	L		-0.08	0.0867925	-0.07	1.06	0.067	1.55	25	4	14	0.968	30
N19	1	1	75	F	R	0.4	0	0.7	0.52	1.09	0.11	1.35	5	10	4	1.04	27	5	3	3	5	2	2	1	3	1	1	1	0.8	1	1	0.67	1	1
N19			75	F	L		-0.08	0.0404255	0.2	0.94	0.026	1.42	3	8	6	1.136	27
N20	1	0	61	M	L	0.1	-0.08	-0.00588235	-0.06	1.02	0.03	1.11	3	10	35	0.53	30	5	5	3	5	3	2	1	3	1	1	1	1	1	1	1	1	1
N21	1	0	79	M	R	0	0	0.00851064	0.17	0.94	0.05	1.28	1	7	9	0.9	30	5	5	3	5	3	2	1	3	1	1	1	1	1	1	1	1	1
N21			79	M	L		0	0	0	1	0.016	1.42	2	10	8	0.869	30
N22	1	1	82	M	R	0.4	-0.08	-0.0790698	0.31	0.86	0.13	1.35	1	8	10	0.87	22	3	4	3	3	0	2	1	3	1	1	1	0.7	1	0.6	0	1	1
N22			82	M	L		-0.08	-0.0912088	0.16	0.91	0.052	1.41	3	7	14	1.055	22
N23	1	0	78	M	R	0.22	-0.08	0.0888889	0.35	0.9	0.08	1.37	3	3	10	0.61	29	5	5	3	5	3	2	1	3	1	0	1	1	1	1	1	0.88	1
N23			78	M	L		-0.08	0.160674	0.44	0.89	0.105	1.56	4	2	7	0.778	29
N24	1	0	81	M	R	-0.08	-0.08	0.0578947	0.19	0.95	0.05	1.47	0	10	6	1.04	28	4	5	3	4	3	2	1	3	1	1	1	0.9	1	0.8	1	1	1
N25	1	0	75	F	R	0.4	-0.08	0.0604651	0.43	0.86	0.12	1.13	0	10	15	1.1	29	5	4	3	5	3	2	1	3	1	1	1	0.9	1	1	1	1	1
N25			75	F	L		-0.08	0.0333333	0.3	0.9	0.048	1.09	7	10	6	1.299	29
N26	1	0	69	F	R	-0.08	-0.08	-0.0888889	0.19	0.9	0.04	1.09	4	6	15	0.87	28	4	5	3	5	2	2	1	3	1	1	1	0.9	1	1	0.67	1	1
N26			69	F	L		-0.08	-0.0666667	0.21	0.9	0.033	1.19	4	7	8.5	0.814	28
N27	1	1	83	F	R	0.22	-0.08	0.0586957	0.27	0.92	0.04	1.09	4	6	5	0.83	26	5	3	3	4	2	2	1	3	1	1	1	0.8	1	0.8	0.67	1	1
N27			83	F	L		-0.08	0.0417722	0.6	0.79	0.148	1	9	4	10	1.071	26
N28	1	0	68	F	R	0.1	0	0.00851064	0.17	0.94	0.06	1.02	14	7	9	0.53	30	5	5	3	5	3	2	1	3	1	1	1	1	1	1	1	1	1
N28			68	F	L		-0.08	-0.0938144	-0.01	0.97	0.032	1.03	15	5	9	0.516	30
N29	1	1	75	M	R	0.05	-0.08	0.0655914	0.25	0.93	0.06	1.18	4	6	15	0.92	18	4	3	3	0	0	2	1	3	1	0	1	0.7	1	0	0	0.88	1
N29			75	M	L		-0.08	0.0414634	0.52	0.82	0.159	1.18	1	5	8	0.685	18
N30	1	1	79	F	R	0.15	-0.08	0.0917526	0.17	0.97	0.02	1.13	2	5	4	0.87	26	5	5	3	2	2	2	1	3	1	1	1	1	1	0.4	0.67	1	1
N30			79	F	L		-0.08	0.114141	0.14	0.99	0.028	1.08	31	4	0	0.796	26
N31	1	1	76	F	R	0	-0.08	-0.0701149	0.29	0.87	0.05	1.07	6	6	5	1.49	26	4	4	3	4	2	2	1	3	1	1	1	0.8	1	0.8	0.67	1	1
N31			76	F	L		-0.08	-0.0954545	0.24	0.88	0.062	1.07	7	8	15	0.769	26
N32	1	1	65	F	R	-0.08	-0.08	-0.0802198	0.17	0.91	0.05	1.12	11	3	9	1.14	27	5	5	3	2	3	2	1	3	1	1	1	1	1	0.4	1	1	1
N32			65	F	L		-0.08	-0.0826087	0.14	0.92	0.072	1.18	9	4	8	0.935	27
N33	1	0	65	M	R	0.1	-0.08	-0.0956989	0.1	0.93	0.03	1.08	0	10	11	0.79	29	5	5	3	5	2	2	1	3	1	1	1	1	1	1	0.67	1	1
N33			65	M	L		-0.08	-0.0802198	0.17	0.91	0.078	1.12	0	10	14	0.62	29
N34	1	0	73	M	R	-0.08	-0.08	0.1	0.1	1	0.03	1.12	2	10	11	1.15	30	5	5	3	5	3	2	1	3	1	1	1	1	1	1	1	1	1
N34			73	M	L		-0.08	0.0980583	0.02	1.03	0.042	1.11	2	10	10	0.628	30
N35	1	0	64	M	R	0.52	-0.08	-0.0717391	0.15	0.92	0.04	1.14	2	9	10	0.93	30	5	5	3	5	3	2	1	3	1	1	1	1	1	1	1	1	1
N35			64	M	L		-0.08	-0.0840909	0.25	0.88	0.057	1.07	0	10	5	0.911	30
The case in the line14 (N7) is excluded, since the BCVA is less than decimal 1.0 D.
All the cases included in the study were ones labeled "Indication 1."

## Sheet: MCI+N34
																													mmse1+2	mmse3	mmse4	mmse5	mmse6-10	mmse11
ID	Indication	N0MCI1	yo	M/F	R/L	preVA	BCVA	sVA	FVA	VMR	FVAsd	responsee time	blink	BUT	Schirmer	HOA6	MMSE	mmse1	mmse2	mmse3	mmse4	mmse5	mmse6	mmse7	mmse8	mmse9	mmse10	mmse11	Orientation	Registration	Attention	Recall	Language	Copying
N1	1	0	70	F	R	0.05	-0.08	0.10625	0.21	0.96	0.04	1.29	0	8	10	0.63	28	4	5	3	5	2	2	1	3	1	1	1	0.9	1	1	0.67	1	1
N2	1	0	72	M	L	0	-0.08	-0.0920792	-0.12	1.01	0.01	1.4	1	9	3	0.61	28	5	5	3	4	2	2	1	3	1	1	1	1	1	0.8	0.67	1	1
N3	1	0	72	M	R	0.52	-0.08	-0.0755102	-0.02	0.98	0.02	1.7	0	10	15	0.62	28	5	5	3	5	1	2	1	3	1	1	1	1	1	1	0.33	1	1
N4	1	0	74	F	R	0.05	-0.08	-0.0708333	0.04	0.96	0.02	1.6	8	9	11	0.52	30	5	5	3	5	3	2	1	3	1	1	1	1	1	1	1	1	1
N5	1	0	82	F	R	0.05	-0.08	0.0939394	0.12	0.99	0.02	1.49	21	6	4	1.24	30	5	5	3	5	3	2	1	3	1	1	1	1	1	1	1	1	1
N6	1	0	82	F	R	0.15	-0.08	0.0980583	0.02	1.03	0.04	1.45	5	8	12	0.83	29	5	5	3	5	2	2	1	3	1	1	1	1	1	1	0.67	1	1
N8	1	0	81	M	R	0.52	0	0.00612245	0.06	0.98	0.02	1.68	2	10	17	0.66	28	5	4	3	5	2	2	1	3	1	1	1	0.9	1	1	0.67	1	1
N9	1	0	73	M	R	0.1	0	-0.00103093	0.08	0.97	0.03	1.55	0	10	7	0.65	29	5	5	3	5	2	2	1	3	1	1	1	1	1	1	0.67	1	1
N10	1	0	67	F	L	0.4	-0.08	-0.0878788	-0.06	0.99	0.01	1.39	8	8	8	0.88	30	5	5	3	5	3	2	1	3	1	1	1	1	1	1	1	1	1
N11	1	1	68	F	R	1	-0.08	-0.0765957	0.09	0.94	0.04	1.42	3	5	8	0.94	23	4	4	3	3	0	2	1	3	1	1	1	0.8	1	0.6	0	1	1
N12	1	1	67	F	R	0.3	-0.08	-0.0765957	0.09	0.94	0.04	1.5	11	4	19	0.69	26	5	5	3	1	3	2	1	3	1	1	1	1	1	0.2	1	1	1
N13	1	0	70	M	R	0.1	-0.08	-0.0731959	0.01	0.97	0.02	1.46	4	9	20	0.54	30	5	5	3	5	3	2	1	3	1	1	1	1	1	1	1	1	1
N14	1	0	68	F	R	-0.08	-0.08	0.105941	0.08	1.01	0.02	1.57	3	3	4	0.58	30	5	5	3	5	3	2	1	3	1	1	1	1	1	1	1	1	1
N15	1	1	64	M	L	0.3	0	-0.00526316	0.13	0.95	0.03	1.53	6	4	7	0.45	26	5	4	3	3	2	2	1	3	1	1	1	0.9	1	0.6	0.67	1	1
N16	1	0	72	F	R	0	-0.08	0.0962264	-0.06	1.06	0.06	1.33	4	7	9	1.04	28	5	5	3	3	3	2	1	3	1	1	1	1	1	0.6	1	1	1
N17	1	0	71	M	R	-0.08	-0.08	-0.0777778	-0.05	0.99	0.02	1.17	5	6	7	0.77	30	5	5	3	5	3	2	1	3	1	1	1	1	1	1	1	1	1
N18	1	0	72	F	R	0.1	-0.08	0.0962264	-0.06	1.06	0.05	1.4	16	5	16	0.82	30	5	5	3	5	3	2	1	3	1	1	1	1	1	1	1	1	1
N19	1	1	75	F	R	0.4	0	0.7	0.52	1.09	0.11	1.35	5	10	4	1.04	27	5	3	3	5	2	2	1	3	1	1	1	0.8	1	1	0.67	1	1
N20	1	0	61	M	L	0.1	-0.08	-0.00588235	-0.06	1.02	0.03	1.11	3	10	35	0.53	30	5	5	3	5	3	2	1	3	1	1	1	1	1	1	1	1	1
N21	1	0	79	M	R	0	0	0.00851064	0.17	0.94	0.05	1.28	1	7	9	0.9	30	5	5	3	5	3	2	1	3	1	1	1	1	1	1	1	1	1
N22	1	1	82	M	R	0.4	-0.08	-0.0790698	0.31	0.86	0.13	1.35	1	8	10	0.87	22	3	4	3	3	0	2	1	3	1	1	1	0.7	1	0.6	0	1	1
N23	1	0	78	M	R	0.22	-0.08	0.0888889	0.35	0.9	0.08	1.37	3	3	10	0.61	29	5	5	3	5	3	2	1	3	1	0	1	1	1	1	1	0.88	1
N24	1	0	81	M	R	-0.08	-0.08	0.0578947	0.19	0.95	0.05	1.47	0	10	6	1.04	28	4	5	3	4	3	2	1	3	1	1	1	0.9	1	0.8	1	1	1
N25	1	0	75	F	R	0.4	-0.08	0.0604651	0.43	0.86	0.12	1.13	0	10	15	1.1	29	5	4	3	5	3	2	1	3	1	1	1	0.9	1	1	1	1	1
N26	1	0	69	F	R	-0.08	-0.08	-0.0888889	0.19	0.9	0.04	1.09	4	6	15	0.87	28	4	5	3	5	2	2	1	3	1	1	1	0.9	1	1	0.67	1	1
N27	1	1	83	F	R	0.22	-0.08	0.0586957	0.27	0.92	0.04	1.09	4	6	5	0.83	26	5	3	3	4	2	2	1	3	1	1	1	0.8	1	0.8	0.67	1	1
N28	1	0	68	F	R	0.1	0	0.00851064	0.17	0.94	0.06	1.02	14	7	9	0.53	30	5	5	3	5	3	2	1	3	1	1	1	1	1	1	1	1	1
N29	1	1	75	M	R	0.05	-0.08	0.0655914	0.25	0.93	0.06	1.18	4	6	15	0.92	18	4	3	3	0	0	2	1	3	1	0	1	0.7	1	0	0	0.88	1
N30	1	1	79	F	R	0.15	-0.08	0.0917526	0.17	0.97	0.02	1.13	2	5	4	0.87	26	5	5	3	2	2	2	1	3	1	1	1	1	1	0.4	0.67	1	1
N31	1	1	76	F	R	0	-0.08	-0.0701149	0.29	0.87	0.05	1.07	6	6	5	1.49	26	4	4	3	4	2	2	1	3	1	1	1	0.8	1	0.8	0.67	1	1
N32	1	1	65	F	R	-0.08	-0.08	-0.0802198	0.17	0.91	0.05	1.12	11	3	9	1.14	27	5	5	3	2	3	2	1	3	1	1	1	1	1	0.4	1	1	1
N33	1	0	65	M	R	0.1	-0.08	-0.0956989	0.1	0.93	0.03	1.08	0	10	11	0.79	29	5	5	3	5	2	2	1	3	1	1	1	1	1	1	0.67	1	1
N34	1	0	73	M	R	-0.08	-0.08	0.1	0.1	1	0.03	1.12	2	10	11	1.15	30	5	5	3	5	3	2	1	3	1	1	1	1	1	1	1	1	1
N35	1	0	64	M	R	0.52	-0.08	-0.0717391	0.15	0.92	0.04	1.14	2	9	10	0.93	30	5	5	3	5	3	2	1	3	1	1	1	1	1	1	1	1	1
		Ave	72.7353			0.171176	-0.0658824	0.0210205	0.127353	0.961765	0.0435294	1.32441	4.67647	7.26471	10.5882	0.825882	27.8824
		SD	6.05685			0.23901	0.0309562	0.142024	0.147099	0.0551291	0.0290123	0.194846	4.92809	2.35242	6.23829	0.2389	2.67156
	n	min	max	ave	SD		group statistics value								Correlation
age	34	61	83	72.7353	6.05685		MMSE		N	ave	SD	平均値の標準誤差	P				age	BCVA	FVA	VMR	FVAｓｄ	response time	Blink	MMSE	BUT	S	HOA6
BCVA	34	-0.08	0	-0.0658824	0.0309562		BCVA	>= 27.00	26	-0.0646154	0.0321535	0.00630582	0.673787		age	Pearson の相関係数	1	0.046394	.343*	-0.0720682	0.282902	0.17845	-0.0516867	-0.183637	0.0922653	-0.338208	0.315517
FVA	34	-0.12	0.52	0.127353	0.147099			< 27.00	8	-0.07	0.0282843	0.01	0.656233			有意確率 (両側)		0.794445	0.0467774	0.685452	0.104975	0.312618	0.771584	0.298525	0.603774	0.0504186	0.0691108
VMR	34	0.86	1.09	0.961765	0.0551291		FVA	>= 27.00	26	0.105	0.155081	0.0304138	0.111311			N	34	34	34	34	34	34	34	34	34	34	34
FVAｓｄ	34	0.013	0.133	0.0433824	0.0288696			< 27.00	8	0.2	0.0907115	0.0320713	0.04366		BCVA	Pearson の相関係数	0.046394	1	0.194786	0.141216	0.0914308	0.186301	-0.00093476	0.0793179	0.146868	-0.13218	-0.239564
応答時間	34	1.02	1.7	1.32441	0.194846		VMR	>= 27.00	26	0.973846	0.054338	0.0106566	0.0187503			有意確率 (両側)	0.794445		0.269627	0.425666	0.607066	0.291449	0.995814	0.655667	0.407187	0.456159	0.172377
Blink	34	0	21	4.67647	4.92809			< 27.00	8	0.9225	0.0384522	0.0135949	0.00875226			N	34	34	34	34	34	34	34	34	34	34	34
MMSE	34	18	30	27.8824	2.67156		FVAｓｄ	>= 27.00	26	0.0406154	0.0267792	0.00525184	0.321141		FVA	Pearson の相関係数	.343*	0.194786	1	-.487**	.744**	-0.320566	-0.137909	-.362*	-0.0732249	-0.250874	.373*
BUT	34	3	10	7.26471	2.35242			< 27.00	8	0.052375	0.0353147	0.0124856	0.406452			有意確率 (両側)	0.0467774	0.269627		0.00345723	4.58475e-07	0.0645429	0.436691	0.0355653	0.680667	0.152396	0.029778
S	34	3	35	10.5882	6.23829		応答時間	>= 27.00	26	1.33692	0.198751	0.0389784	0.508095			N	34	34	34	34	34	34	34	34	34	34	34
HOA6	34	0.449	1.493	0.824941	0.238843			< 27.00	8	1.28375	0.18822	0.0665458	0.503403		VMR	Pearson の相関係数	-0.0720682	0.141216	-.487**	1	-0.328303	.343*	0.188435	.341*	0.17621	0.0286108	-0.171837
							Blink	>= 27.00	26	4.69231	5.41678	1.06232	0.973669			有意確率 (両側)	0.685452	0.425666	0.00345723		0.0580079	0.0469453	0.285856	0.0484713	0.318829	0.872392	0.331174
								< 27.00	8	4.625	3.11391	1.10093	0.965324			N	34	34	34	34	34	34	34	34	34	34	34
							BUT	>= 27.00	26	7.80769	2.3498	0.460833	0.0128312		FVAｓｄ	Pearson の相関係数	0.282902	0.0914308	.744**	-0.328303	1	-0.258081	-0.09985	-.386*	0.0234518	0.00325632	0.332236
								< 27.00	8	5.5	1.30931	0.46291	0.00189308			有意確率 (両側)	0.104975	0.607066	4.58475e-07	0.0580079		0.140571	0.574218	0.024302	0.895262	0.985418	0.0548934
							S	>= 27.00	26	11.0385	6.52062	1.2788	0.456553			N	34	34	34	34	34	34	34	34	34	34	34
								< 27.00	8	9.125	5.33017	1.8845	0.41483		応答時間	Pearson の相関係数	0.17845	0.186301	-0.320566	.343*	-0.258081	1	0.0239381	0.0737952	0.0667927	-0.0278781	-.388*
							HOA6	>= 27.00	26	0.807615	0.222898	0.0437139	0.454234			有意確率 (両側)	0.312618	0.291449	0.0645429	0.0469453	0.140571		0.893102	0.678312	0.707425	0.875634	0.0232493
								< 27.00	8	0.88125	0.294537	0.104135	0.529704			N	34	34	34	34	34	34	34	34	34	34	34
															Blink	Pearson の相関係数	-0.0516867	-0.00093476	-0.137909	0.188435	-0.09985	0.0239381	1	0.151233	-.437**	-0.0369925	0.146241
																有意確率 (両側)	0.771584	0.995814	0.436691	0.285856	0.574218	0.893102		0.393231	0.00980594	0.83546	0.409213
																N	34	34	34	34	34	34	34	34	34	34	34
															MMSE	Pearson の相関係数	-0.183637	0.0793179	-.362*	.341*	-.386*	0.0737952	0.151233	1	0.251015	0.0770085	-0.185129
																有意確率 (両側)	0.298525	0.655667	0.0355653	0.0484713	0.024302	0.678312	0.393231		0.152157	0.665101	0.294547
																N	34	34	34	34	34	34	34	34	34	34	34
															BUT	Pearson の相関係数	0.0922653	0.146868	-0.0732249	0.17621	0.0234518	0.0667927	-.437**	0.251015	1	0.24512	-0.022192
																有意確率 (両側)	0.603774	0.407187	0.680667	0.318829	0.895262	0.707425	0.00980594	0.152157		0.162341	0.900859
																N	34	34	34	34	34	34	34	34	34	34	34
															S	Pearson の相関係数	-0.338208	-0.13218	-0.250874	0.0286108	0.00325632	-0.0278781	-0.0369925	0.0770085	0.24512	1	-0.321987
																有意確率 (両側)	0.0504186	0.456159	0.152396	0.872392	0.985418	0.875634	0.83546	0.665101	0.162341		0.0633015
																N	34	34	34	34	34	34	34	34	34	34	34
															HOA6	Pearson の相関係数	0.315517	-0.239564	.373*	-0.171837	0.332236	-.388*	0.146241	-0.185129	-0.022192	-0.321987	1
																有意確率 (両側)	0.0691108	0.172377	0.029778	0.331174	0.0548934	0.0232493	0.409213	0.294547	0.900859	0.0633015
																N	34	34	34	34	34	34	34	34	34	34	34

## Sheet: MCI10
																													mmse1+2	mmse3	mmse4	mmse5	mmse6-10	mmse11
ID	Indication	N0MCI1	yo	M/F	R/L	preVA	BCVA	sVA	FVA	VMR	FVAsd	responsee time	blink	BUT	Schirmer	HOA6	MMSE	mmse1	mmse2	mmse3	mmse4	mmse5	mmse6	mmse7	mmse8	mmse9	mmse10	mmse11	Orientation	Registration	Attention	Recall	Language	Copying
N11	1	1	68	F	R	1	-0.08	-0.0765957	0.09	0.94	0.04	1.42	3	5	8	0.94	23	4	4	3	3	0	2	1	3	1	1	1	0.8	1	0.6	0	1	1
N12	1	1	67	F	R	0.3	-0.08	-0.0765957	0.09	0.94	0.04	1.5	11	4	19	0.69	26	5	5	3	1	3	2	1	3	1	1	1	1	1	0.2	1	1	1
N15	1	1	64	M	L	0.3	0	-0.00526316	0.13	0.95	0.03	1.53	6	4	7	0.45	26	5	4	3	3	2	2	1	3	1	1	1	0.9	1	0.6	0.67	1	1
N19	1	1	75	F	R	0.4	0	0.7	0.52	1.09	0.11	1.35	5	10	4	1.04	27	5	3	3	5	2	2	1	3	1	1	1	0.8	1	1	0.67	1	1
N22	1	1	82	M	R	0.4	-0.08	-0.0790698	0.31	0.86	0.13	1.35	1	8	10	0.87	22	3	4	3	3	0	2	1	3	1	1	1	0.7	1	0.6	0	1	1
N27	1	1	83	F	R	0.22	-0.08	0.0586957	0.27	0.92	0.04	1.09	4	6	5	0.83	26	5	3	3	4	2	2	1	3	1	1	1	0.8	1	0.8	0.67	1	1
N29	1	1	75	M	R	0.05	-0.08	0.0655914	0.25	0.93	0.06	1.18	4	6	15	0.92	18	4	3	3	0	0	2	1	3	1	0	1	0.7	1	0	0	0.88	1
N30	1	1	79	F	R	0.15	-0.08	0.0917526	0.17	0.97	0.02	1.13	2	5	4	0.87	26	5	5	3	2	2	2	1	3	1	1	1	1	1	0.4	0.67	1	1
N31	1	1	76	F	R	0	-0.08	-0.0701149	0.29	0.87	0.05	1.07	6	6	5	1.49	26	4	4	3	4	2	2	1	3	1	1	1	0.8	1	0.8	0.67	1	1
N32	1	1	65	F	R	-0.08	-0.08	-0.0802198	0.17	0.91	0.05	1.12	11	3	9	1.14	27	5	5	3	2	3	2	1	3	1	1	1	1	1	0.4	1	1	1
		Ave	73.4			0.274	-0.064	0.052818	0.229	0.938	0.057	1.274	5.3	5.7	8.6	0.924	24.7
		SD	6.97933			0.303505	0.033731	0.237495	0.130167	0.0633859	0.0352924	0.175828	3.40098	2.05751	4.97103	0.273829	2.86938

## Sheet: Normal24
																													mmse1+2	mmse3	mmse4	mmse5	mmse6-10	mmse11
ID	Indication	N0MCI1	yo	M/F	R/L	preVA	BCVA	sVA	FVA	VMR	FVAsd	responsee time	blink	BUT	Schirmer	HOA6	MMSE	mmse1	mmse2	mmse3	mmse4	mmse5	mmse6	mmse7	mmse8	mmse9	mmse10	mmse11	Orientation	Registration	Attention	Recall	Language	Copying
N1	1	0	70	F	R	0.05	-0.08	0.10625	0.21	0.96	0.04	1.29	0	8	10	0.63	28	4	5	3	5	2	2	1	3	1	1	1	0.9	1	1	0.67	1	1
N2	1	0	72	M	L	0	-0.08	-0.0920792	-0.12	1.01	0.01	1.4	1	9	3	0.61	28	5	5	3	4	2	2	1	3	1	1	1	1	1	0.8	0.67	1	1
N3	1	0	72	M	R	0.52	-0.08	-0.0755102	-0.02	0.98	0.02	1.7	0	10	15	0.62	28	5	5	3	5	1	2	1	3	1	1	1	1	1	1	0.33	1	1
N4	1	0	74	F	R	0.05	-0.08	-0.0708333	0.04	0.96	0.02	1.6	8	9	11	0.52	30	5	5	3	5	3	2	1	3	1	1	1	1	1	1	1	1	1
N5	1	0	82	F	R	0.05	-0.08	0.0939394	0.12	0.99	0.02	1.49	21	6	4	1.24	30	5	5	3	5	3	2	1	3	1	1	1	1	1	1	1	1	1
N6	1	0	82	F	R	0.15	-0.08	0.0980583	0.02	1.03	0.04	1.45	5	8	12	0.83	29	5	5	3	5	2	2	1	3	1	1	1	1	1	1	0.67	1	1
N8	1	0	81	M	R	0.52	0	0.00612245	0.06	0.98	0.02	1.68	2	10	17	0.66	28	5	4	3	5	2	2	1	3	1	1	1	0.9	1	1	0.67	1	1
N9	1	0	73	M	R	0.1	0	-0.00103093	0.08	0.97	0.03	1.55	0	10	7	0.65	29	5	5	3	5	2	2	1	3	1	1	1	1	1	1	0.67	1	1
N10	1	0	67	F	L	0.4	-0.08	-0.0878788	-0.06	0.99	0.01	1.39	8	8	8	0.88	30	5	5	3	5	3	2	1	3	1	1	1	1	1	1	1	1	1
N13	1	0	70	M	R	0.1	-0.08	-0.0731959	0.01	0.97	0.02	1.46	4	9	20	0.54	30	5	5	3	5	3	2	1	3	1	1	1	1	1	1	1	1	1
N14	1	0	68	F	R	-0.08	-0.08	0.105941	0.08	1.01	0.02	1.57	3	3	4	0.58	30	5	5	3	5	3	2	1	3	1	1	1	1	1	1	1	1	1
N16	1	0	72	F	R	0	-0.08	0.0962264	-0.06	1.06	0.06	1.33	4	7	9	1.04	28	5	5	3	3	3	2	1	3	1	1	1	1	1	0.6	1	1	1
N17	1	0	71	M	R	-0.08	-0.08	-0.0777778	-0.05	0.99	0.02	1.17	5	6	7	0.77	30	5	5	3	5	3	2	1	3	1	1	1	1	1	1	1	1	1
N18	1	0	72	F	R	0.1	-0.08	0.0962264	-0.06	1.06	0.05	1.4	16	5	16	0.82	30	5	5	3	5	3	2	1	3	1	1	1	1	1	1	1	1	1
N20	1	0	61	M	L	0.1	-0.08	-0.00588235	-0.06	1.02	0.03	1.11	3	10	35	0.53	30	5	5	3	5	3	2	1	3	1	1	1	1	1	1	1	1	1
N21	1	0	79	M	R	0	0	0.00851064	0.17	0.94	0.05	1.28	1	7	9	0.9	30	5	5	3	5	3	2	1	3	1	1	1	1	1	1	1	1	1
N23	1	0	78	M	R	0.22	-0.08	0.0888889	0.35	0.9	0.08	1.37	3	3	10	0.61	29	5	5	3	5	3	2	1	3	1	0	1	1	1	1	1	0.88	1
N24	1	0	81	M	R	-0.08	-0.08	0.0578947	0.19	0.95	0.05	1.47	0	10	6	1.04	28	4	5	3	4	3	2	1	3	1	1	1	0.9	1	0.8	1	1	1
N25	1	0	75	F	R	0.4	-0.08	0.0604651	0.43	0.86	0.12	1.13	0	10	15	1.1	29	5	4	3	5	3	2	1	3	1	1	1	0.9	1	1	1	1	1
N26	1	0	69	F	R	-0.08	-0.08	-0.0888889	0.19	0.9	0.04	1.09	4	6	15	0.87	28	4	5	3	5	2	2	1	3	1	1	1	0.9	1	1	0.67	1	1
N28	1	0	68	F	R	0.1	0	0.00851064	0.17	0.94	0.06	1.02	14	7	9	0.53	30	5	5	3	5	3	2	1	3	1	1	1	1	1	1	1	1	1
N33	1	0	65	M	R	0.1	-0.08	-0.0956989	0.1	0.93	0.03	1.08	0	10	11	0.79	29	5	5	3	5	2	2	1	3	1	1	1	1	1	1	0.67	1	1
N34	1	0	73	M	R	-0.08	-0.08	0.1	0.1	1	0.03	1.12	2	10	11	1.15	30	5	5	3	5	3	2	1	3	1	1	1	1	1	1	1	1	1
N35	1	0	64	M	R	0.52	-0.08	-0.0717391	0.15	0.92	0.04	1.14	2	9	10	0.93	30	5	5	3	5	3	2	1	3	1	1	1	1	1	1	1	1	1
		Ave	72.4583			0.128333	-0.0666667	0.00777159	0.085	0.971667	0.0379167	1.34542	4.41667	7.91667	11.4167	0.785	29.2083
		SD	5.77083			0.198509	0.0304555	0.0790384	0.134358	0.0494022	0.0246681	0.202011	5.4845	2.18526	6.61301	0.215911	0.883627

## Sheet: MCIvsN
MMSE	FVA(logMAR)	MMSE	VMR	MMSE	FVA(logMAR) sd	MMSE	sVA														平均値	標準偏差	P							平均値	標準偏差	P
28	0.21	28	0.96	28	0.039	28	0.10625												sVA	>= 27.00	-0.0646154	0.0321535	0.673787					HOA6	>= 27.00	0.807615	0.222898	0.454234
28	-0.12	28	1.01	28	0.014	28	-0.0920792													< 27.00	-0.07	0.0282843	0.656233						< 27.00	0.88125	0.294537	0.529704
28	-0.02	28	0.98	28	0.021	28	-0.0755102												FVA	>= 27.00	0.105	0.155081	0.111311
30	0.04	30	0.96	30	0.015	30	-0.0708333													< 27.00	0.2	0.0907115	0.04366
30	0.12	30	0.99	30	0.022	30	0.0939394												VMR	>= 27.00	0.973846	0.054338	0.0187503
29	0.02	29	1.03	29	0.037	29	0.0980583													< 27.00	0.9225	0.0384522	0.00875226
28	0.06	28	0.98	28	0.023	28	0.00612245
29	0.08	29	0.97	29	0.029	29	-0.00103093
30	-0.06	30	0.99	30	0.013	30	-0.0878788
23	0.09	23	0.94	23	0.037	23	-0.0765957
26	0.09	26	0.94	26	0.042	26	-0.0765957
30	0.01	30	0.97	30	0.021	30	-0.0731959
30	0.08	30	1.01	30	0.016	30	0.105941
26	0.13	26	0.95	26	0.028	26	-0.00526316
28	-0.06	28	1.06	28	0.061	28	0.0962264
30	-0.05	30	0.99	30	0.015	30	-0.0777778
30	-0.06	30	1.06	30	0.051	30	0.0962264
27	0.52	27	1.09	27	0.108	27	0.7
30	-0.06	30	1.02	30	0.031	30	-0.00588235
30	0.17	30	0.94	30	0.051	30	0.00851064
22	0.31	22	0.86	22	0.133	22	-0.0790698
29	0.35	29	0.9	29	0.079	29	0.0888889
28	0.19	28	0.95	28	0.048	28	0.0578947
29	0.43	29	0.86	29	0.115	29	0.0604651
28	0.19	28	0.9	28	0.041	28	-0.0888889
26	0.27	26	0.92	26	0.042	26	0.0586957
30	0.17	30	0.94	30	0.055	30	0.00851064
18	0.25	18	0.93	18	0.064	18	0.0655914
26	0.17	26	0.97	26	0.02	26	0.0917526
26	0.29	26	0.87	26	0.053	26	-0.0701149
27	0.17	27	0.91	27	0.054	27	-0.0802198
29	0.1	29	0.93	29	0.034	29	-0.0956989
30	0.1	30	1	30	0.027	30	0.1
30	0.15	30	0.92	30	0.036	30	-0.0717391
